# Supplementary material for: Changes in Porous Parameters of the Ion Exchanged X Zeolite and Their Effect on CO2 Adsorption
Source: Molecules. 2021 Dec 11;26(24):7520. doi: 10.3390/molecules26247520 (PMC8707879; doi:10.3390/molecules26247520)
Supplement: Supplementary file 1 [file molecules-26-07520-s001.zip]

Archive with 1 entries (1 files):
- molecules-1475281-supplementary.pdf
